# Supplementary material for: Energy availability influences the dynamics of thermal phenotypic plasticity
Source: J Exp Biol. 2026 Jan 14;229(2):jeb251713. doi: 10.1242/jeb.251713 (PMC12863295; doi:10.1242/jeb.251713)
Supplement: Dataset 1. [file jexbio-229-251713-Dataset1.csv]

ID	Timm	Arena	Run	Acclim_time	Treatment	Weight
1	15.2	1	1	0	Fed	0.0433
2	29.971133	2	1	0	Fed	0.0564
3	48.72005	3	1	0	Fed	0.056
4	10.47555	4	1	0	Fed	0.0378
5	14.516667	5	1	0	Fed	0.0307
6	48.864483	6	1	0	Unfed	0.042
7	40.63115	7	1	0	Unfed	0.0709
8	54.987833	8	1	0	Unfed	0.0326
9	13.9	9	1	0	Unfed	0.029
10	62.986733	10	1	12	Fed	0.0404
11	74.325633	11	1	12	Fed	0.0299
12	100.815667	12	1	12	Fed	0.0259
13	51.713383	13	1	12	Fed	0.0284
14	108.72345	14	1	12	Fed	0.0153
15	24.53335	15	1	12	Unfed	0.0569
16	124.649033	16	1	12	Unfed	0.0184
17	64.604517	17	1	12	Unfed	0.0334
18	12.583333	18	1	12	Unfed	0.016
19	98.627883	19	1	24	Fed	0.0261
20	71.90785	20	1	24	Fed	0.0423
21	83.498983	21	1	24	Fed	0.03
22	180.7291	22	1	24	Fed	0.0145
23	105.222333	23	1	24	Unfed	0.0129
24	98.37345	24	1	24	Unfed	0.0344
25	60.240067	25	1	24	Unfed	0.0331
26	209.9747	26	1	24	Unfed	0.0205
27	54.35005	27	1	24	Unfed	0.0448
28	152.040183	28	1	48	Fed	0.0489
29	79.898983	29	1	48	Fed	0.0425
30	194.405783	30	1	48	Fed	0.017
31	87.786767	31	1	48	Fed	0.0417
32	127.127933	32	1	48	Fed	0.0409
33	4.852217	33	1	48	Unfed	0.0261
34	141.300167	34	1	48	Unfed	0.0229
35	109.910133	35	1	48	Unfed	0.0416
36	87.8601	36	1	48	Unfed	0.0485
37	272.095883	37	1	96	Fed	0.0139
38	276.12255	38	1	96	Fed	0.0145
39	50.50895	39	1	96	Fed	0.0421
40	381.027133	40	1	96	Fed	0.0264
41	170.067983	41	1	96	Unfed	0.0321
42	47.53005	42	1	96	Unfed	0.0279
43	141.650167	43	1	96	Unfed	0.0299
44	56.273383	1	2	96	Fed	0.0241
45	182.063533	2	2	96	Fed	0.0737
46	244.30695	3	2	96	Fed	0.0692
47	355.439317	4	2	96	Fed	0.0647
48	110.436783	5	2	96	Fed	0.0565
49	110.230117	6	2	96	Unfed	0.0482
50	10.296667	8	2	96	Unfed	0.0274
51	722.340883	9	2	48	Fed	0.0227
52	121.780133	10	2	48	Fed	0.0434
53	251.043633	11	2	48	Fed	0.1391
54	227.831383	12	2	24	Fed	0.0435
55	143.310167	13	2	48	Fed	0.0445
56	122.34125	14	2	48	Fed	0.0599
57	245.502517	15	2	48	Unfed	0.0743
58	117.820133	16	2	48	Unfed	0.0593
59	39.693367	18	2	48	Unfed	0.0629
60	114.945683	19	2	24	Fed	0.0768
61	348.197083	20	2	24	Fed	0.0653
62	91.73565	21	2	48	Fed	0.038
63	67.151183	22	2	24	Fed	0.0673
64	15.383333	23	2	24	Fed	0.0887
65	66.756733	24	2	24	Unfed	0.0873
66	182.834667	25	2	24	Unfed	0.0222
67	67.2623	26	2	24	Unfed	0.0412
68	101.894567	27	2	24	Unfed	0.0522
69	150.2024	28	2	12	Fed	0.0896
70	42.9867	29	2	12	Fed	0.0747
71	5.82555	30	2	12	Fed	0.0825
72	92.805667	31	2	12	Fed	0.0651
73	106.424567	32	2	12	Fed	0.0447
74	27.72335	33	2	12	Unfed	0.056
75	34.3967	34	2	12	Unfed	0.1133
76	61.8834	36	2	12	Unfed	0.0917
77	60.90895	37	2	0	Fed	0.1029
78	47.967833	38	2	0	Fed	0.0418
79	3.907767	39	2	0	Fed	0.0667
80	64.55785	40	2	0	Fed	0.0868
81	66.230067	41	2	0	Unfed	0.072
82	35.963367	42	2	0	Unfed	0.0885
83	185.281333	43	2	0	Unfed	0.0605
84	190.259117	1	3	96	Fed	0.0513
85	303.6137	2	3	96	Fed	0.0451
86	201.268017	3	3	96	Fed	0.0444
87	149.911283	4	3	96	Fed	0.0514
88	176.883533	5	3	96	Unfed	0.0457
89	245.2514	6	3	96	Unfed	0.0546
90	69.5023	7	3	96	Unfed	0.053
91	431.1383	8	3	96	Unfed	0.0354
92	33.725583	9	3	96	Unfed	0.0389
93	77.008967	10	3	48	Fed	0.0967
94	102.761217	11	3	48	Fed	0.1014
95	112.320133	12	3	48	Fed	0.0791
96	167.263533	13	3	48	Fed	0.0453
97	57.833383	14	3	48	Fed	0.0541
98	113.213467	15	3	48	Unfed	0.042
99	234.17695	16	3	48	Unfed	0.0467
100	85.912317	17	3	48	Unfed	0.0424
101	48.498933	18	3	48	Unfed	0.0407
102	64.740067	19	3	24	Fed	0.0716
103	95.837883	20	3	24	Fed	0.0516
104	51.8956	21	3	24	Fed	0.0414
105	73.08785	22	3	24	Fed	0.0772
106	85.2501	23	3	24	Unfed	0.0718
107	50.373383	24	3	24	Unfed	0.0622
108	74.05675	25	3	24	Unfed	0.0875
109	66.435633	26	3	24	Unfed	0.0557
110	44.844483	28	3	12	Fed	0.0559
111	73.985633	29	3	12	Fed	0.0796
112	48.256717	30	3	12	Fed	0.106
113	125.379033	31	3	12	Fed	0.0711
114	92.026767	33	3	12	Unfed	0.0331
115	33.52225	34	3	12	Unfed	0.0588
116	59.232283	35	3	12	Unfed	0.1018
117	154.013517	37	3	0	Fed	0.0609
118	50.062267	38	3	0	Fed	0.0736
119	48.572267	39	3	0	Fed	0.0535
120	28.263367	40	3	0	Fed	0.0388
121	24.944467	41	3	0	Unfed	0.0663
122	172.986867	42	3	0	Unfed	0.0472
123	136.766833	43	3	0	Unfed	0.0525
124	64.421183	44	3	0	Unfed	0.0644
125	54.673383	1	4	96	Fed	0.099
126	180.4802	2	4	96	Fed	0.066
127	242.723617	3	4	96	Fed	0.039
128	353.97265	4	4	96	Fed	0.0482
129	108.970117	5	4	96	Unfed	0.0648
130	108.96345	6	4	96	Unfed	0.0825
131	2.246667	8	4	0	Unfed	0.0456
132	721.224217	9	4	24	Unfed	0.0436
133	120.630133	10	4	48	Fed	0.0475
134	249.876967	11	4	48	Fed	0.0528
135	226.681383	12	4	48	Fed	0.0401
136	142.2435	13	4	48	Fed	0.0565
137	123.34125	14	4	48	Fed	0.0507
138	244.669183	15	4	48	Unfed	0.0382
139	117.070133	16	4	48	Unfed	0.0552
140	39.1267	18	4	12	Unfed	0.054
141	114.46235	19	4	24	Fed	0.0452
142	347.797083	20	4	24	Fed	0.0424
143	91.318983	21	4	24	Fed	0.0492
144	66.534517	22	4	24	Fed	0.0449
145	11.316667	23	4	24	Fed	0.0283
146	66.1734	24	4	24	Unfed	0.0373
147	182.334667	25	4	24	Unfed	0.037
148	66.7623	26	4	24	Unfed	0.0727
149	101.311233	27	4	24	Unfed	0.0625
150	149.635733	28	4	12	Fed	0.0309
151	42.403367	29	4	12	Fed	0.0546
152	5.242217	30	4	12	Fed	0.0371
153	92.205667	31	4	12	Fed	0.0361
154	105.491233	32	4	12	Fed	0.0501
155	27.040017	33	4	12	Unfed	0.069
156	33.730033	34	4	12	Unfed	0.0573
157	61.050067	36	4	12	Unfed	0.0377
158	60.225617	37	4	0	Fed	0.0562
159	47.417833	38	4	0	Fed	0.0438
160	3.374433	39	4	0	Fed	0.0447
161	64.00785	40	4	0	Fed	0.0489
162	65.530067	41	4	0	Fed	0.0478
163	35.2467	42	4	0	Unfed	0.0744
164	184.998	43	4	0	Unfed	0.0342
165	200.66245	1	5	96	Fed	0.0744
166	106.920117	2	5	96	Fed	0.0803
167	109.296783	3	5	96	Fed	0.0758
168	232.134717	4	5	96	Fed	0.0318
169	112.029017	5	5	96	Fed	0.0682
170	33.614467	6	5	96	Unfed	0.0581
171	116.291233	7	5	96	Unfed	0.0734
172	352.221533	8	5	96	Unfed	0.0321
173	51.493383	9	5	96	Unfed	0.0431
174	170.632417	10	5	48	Fed	0.0568
175	114.990133	11	5	48	Fed	0.0423
176	116.707917	12	5	48	Fed	0.0563
177	93.482317	13	5	48	Fed	0.0663
178	235.84695	14	5	48	Fed	0.0392
179	129.136817	15	5	48	Unfed	0.048
180	60.355617	16	5	48	Unfed	0.0523
181	695.193083	17	5	48	Unfed	0.0622
182	82.143417	18	5	48	Unfed	0.0472
183	61.8234	19	5	24	Fed	0.0699
184	53.805617	20	5	24	Fed	0.0931
185	29.291133	21	5	24	Fed	0.0484
186	165.3002	22	5	24	Fed	0.0409
187	4.304433	23	5	24	Unfed	0.0363
188	21.994467	24	5	24	Unfed	0.0606
189	168.279083	25	5	24	Unfed	0.0272
190	92.785667	26	5	24	Unfed	0.0423
191	86.06565	27	5	24	Unfed	0.0372
192	28.585583	28	5	12	Fed	0.0668
193	169.80465	29	5	12	Fed	0.074
194	79.09565	30	5	12	Fed	0.0349
195	6.732217	31	5	12	Fed	0.0404
196	165.863533	32	5	12	Fed	0.0329
197	59.676733	33	5	12	Unfed	0.0482
198	11.81	34	5	12	Unfed	0.0355
199	9.543333	35	5	12	Unfed	0.0312
200	42.433383	36	5	12	Unfed	0.0336
201	25.606683	37	5	0	Fed	0.0554
202	7.816667	38	5	0	Fed	0.0492
203	16.026683	39	5	0	Fed	0.045
204	6.27555	40	5	0	Unfed	0.0689
205	17.922233	41	5	0	Unfed	0.0981
206	34.625583	42	5	0	Unfed	0.0688
207	3.8611	43	5	0	Unfed	0.0631
208	31.29225	44	5	12	Unfed	0.0394
209	146.830183	45	5	96	Unfed	0.0596
210	95.48565	1	6	96	Fed	0.0746
211	151.5235	2	6	96	Fed	0.0756
212	79.91675	3	6	96	Fed	0.0998
213	360.380433	4	6	96	Fed	0.0941
214	91.696767	5	6	96	Unfed	0.0607
215	77.9023	6	6	96	Unfed	0.0361
216	94.961217	7	6	96	Unfed	0.045
217	124.907917	8	6	96	Unfed	0.0387
218	29.958917	9	6	96	Unfed	0.127
219	91.623433	10	6	48	Fed	0.1041
220	98.272333	11	6	48	Fed	0.057
221	68.148967	12	6	48	Fed	0.0978
222	167.2602	13	6	48	Fed	0.0492
223	94.889	14	6	48	Fed	0.0503
224	126.827917	15	6	48	Unfed	0.037
225	59.662283	16	6	48	Unfed	0.0461
226	122.5157	17	6	48	Unfed	0.0594
227	93.5701	19	6	24	Fed	0.0648
228	88.167867	20	6	24	Fed	0.0386
229	178.275767	21	6	24	Fed	0.0258
230	190.54245	22	6	24	Fed	0.0452
231	57.946733	23	6	24	Unfed	0.0582
232	73.145633	24	6	24	Unfed	0.0746
233	38.567817	25	6	24	Unfed	0.0805
234	84.096767	26	6	24	Unfed	0.0433
235	4.483333	27	6	24	Unfed	0.0675
236	52.571167	28	6	12	Fed	0.1136
237	56.3745	29	6	12	Fed	0.1152
238	72.5723	30	6	12	Fed	0.1082
239	60.19895	31	6	12	Fed	0.0501
240	138.990167	32	6	12	Fed	0.0457
241	44.172267	33	6	12	Unfed	0.036
242	39.034483	34	6	12	Unfed	0.0747
243	41.352267	35	6	12	Unfed	0.0406
244	76.855633	36	6	12	Unfed	0.0767
245	2.126667	37	6	0	Fed	0.0492
246	48.073383	38	6	0	Fed	0.0419
247	1.59555	39	6	0	Fed	0.0468
248	75.178967	40	6	0	Fed	0.0731
249	70.431183	41	6	0	Fed	0.0767
250	3.0611	42	6	0	Unfed	0.0521
251	15.336683	43	6	0	Unfed	0.1355
252	14.9889	44	6	0	Unfed	0.0922
253	20.624467	45	6	0	Unfed	0.0751
